# Supplementary material for: Determine the Relative Aromaticity of Bilayer Graphyne, Bilayer Graphdiyne, and Bilayer Graphtriyne
Source: Molecules. 2025 Jan 17;30(2):365. doi: 10.3390/molecules30020365 (PMC11767393; doi:10.3390/molecules30020365)
Supplement: Supplementary file 1 [file molecules-30-00365-s001.zip]

Archive with 1 entries (1 files):
- molecules-3347373 - supplementary.pdf
